# Supplementary material for: Description and Comparative Genomics of Algirhabdus cladophorae gen. nov., sp. nov., a Novel Aerobic Anoxygenic Phototrophic Bacterial Epibiont Associated with the Green Alga Cladophora stimpsonii
Source: Life (Basel). 2025 Feb 21;15(3):331. doi: 10.3390/life15030331 (PMC11943960; doi:10.3390/life15030331)
Supplement: Supplementary file 1 [file life-15-00331-s001.zip]

Archive with 1 entries (1 files):
- life-3416383-supplementary.pdf
